# Supplementary material for: Prevalence of severe acute respiratory syndrome coronavirus 2 spike antibodies in some healthcare settings in Egypt
Source: J Egypt Public Health Assoc. 2022 Jun 4;97:11. doi: 10.1186/s42506-022-00106-4 (PMC9166239; doi:10.1186/s42506-022-00106-4)
Supplement: Supplementary file 2 — Additional file 2. [file 42506_2022_106_MOESM2_ESM.zip]

Archive with 2 entries (2 files):
- fig 2-Spike-department.docx
- Fig. (1)-editable.xlsx
