# Supplementary material for: Prevalence of severe acute respiratory syndrome coronavirus 2 spike antibodies in some healthcare settings in Egypt
Source: J Egypt Public Health Assoc. 2022 Jun 4;97:11. doi: 10.1186/s42506-022-00106-4 (PMC9166239; doi:10.1186/s42506-022-00106-4)
Supplement: Supplementary file 2 — Additional file 2. [file 42506_2022_106_MOESM2_ESM.zip › Fig. (1)-editable.xlsx]

## Sheet: Sheet1
Occupation	Anti S
Physician	120
Physician	1
Nurse	26.9
Nurse	120
Physician	3.1
Technician	1
Nurse	26.2
Technician	103.2
Pharmacist	1
Physician	1
Physician	1
Physician	1
Physician	1
Physician	71.8
Physician	1
Physician	1
Physician	1
Physician	9.4
Physician	8.5
Physician	1
Physician	6
Pharmacist	1
Pharmacist	1
Nurse	58.1
Nurse	1
Physician	1
Physician	1
Office Staff	6.8
Nurse	43.4
Pharmacist	3.5
Technician	17.8
Pharmacist	120
Office Staff	120
Nurse	50.4
Nurse	1
Nurse	2.4
Technician	49.5
Nurse	1
Nurse	13.8
Nurse	6.5
Nurse	1
Personal-care Worker	52
Office Staff	96
Personal-care Worker	56.5
Physician	1
Physician	8.3
Nurse	49.3
Technician	11.4
Office Staff	8.3
Office Staff	61.7
Physician	1
Technician	1
Office Staff	51
Technician	16.9
Technician	1
Personal-care Worker	21.3
Office Staff	1
Technician	6.7
Technician	1
Personal-care Worker	1
Technician	69.6
Office Staff	1
Technician	1
Office Staff	1
Pharmacist	1
Physician	1.1
Office Staff	45
Pharmacist	17.2
Office Staff	1.2
Office Staff	1.8
Pharmacist	1
Office Staff	1
Technician	7.8
Physician	18.4
Physician	120
Nurse	17.3
Nurse	26
Pharmacist	15.3
Nurse	1
Physician	44
Physician	1
Pharmacist	1.2
Nurse	6.7
Physician	53.3
Physician	1
Physician	1
Nurse	15.4
Technician	1
Nurse	30.2
Faculty Member	120
Technician	1
Nurse	9.5
Personal-care Worker	16
Pharmacist	12.3
Technician	40.7
Pharmacist	1
Technician	41.7
Technician	1.1
Physician	1
Nurse	1
Technician	1
Technician	55.9
Nurse	4.5
Nurse	1
Physician	1
Physician	120
Physician	1.2
Technician	1
Physician	120
Nurse	120
Nurse	1
Nurse	42.4
Nurse	3
Physician	17.2
Physician	1
Physician	1
Physician	1
Technician	1
Nurse	120
Physician	21
Nurse	1
Nurse	47.1
Physician	1
Physician	1
Physician	5.3
Technician	65.8
Nurse	45.4
Nurse	26.3
Nurse	28.4
Physician	1
Physician	79.3
Office Staff	19.9
Physician	120
Physician	1.3
Nurse	1
Physician	68.5
Physician	1.9
Technician	1
Physician	27.7
Technician	87.3
Office Staff	1
Physician	9.8
Physician	13.3
Technician	4
Nurse	8.2
Office Staff	38.2
Nurse	9
Nurse	37.2
Office Staff	1
Personal-care Worker	13.1
Nurse	110.2
Nurse	1
Physician	77
Personal-care Worker	120
Physician	1
Technician	5
Physician	1.8
Nurse	62.8
Physician	93.2
Physician	15.8
Nurse	19.6
Physician	105.5
Physician	79.1
Physician	68
Physician	1
Physician	96.5
Physician	4.5
Nurse	62.5
Nurse	5.2
Physician	106.9
Physician	18.5
Physician	1
Nurse	1
Physician	1
Nurse	1
Physician	120
Physician	1
Physician	32
Physician	22.5
Physician	120
Physician	58
Office Staff	120
Office Staff	19.4
Technician	4.5
Pharmacist	1
Physician	1.1
Physician	1
Technician	14.1
Faculty Member	37.3
Office Staff	1
Pharmacist	2.5
Physician	37.3
Office Staff	40.3
Physician	120
Personal-care Worker	120
Personal-care Worker	1
Pharmacist	1
Office Staff	5.8
Physician	82.1
Office Staff	4.8
Physician	8.6
Physician	1
Physician	3.7
Physician	120
Physician	38.7
Nurse	120
Nurse	1
Physician	89.4
Physician	29.7
Office Staff	3.3
Office Staff	4.8
Physician	97
Physician	12.7
Physician	17.5
Personal-care Worker	1
Technician	1
Pharmacist	1
Physician	35.7
Physician	32.7
Physician	87.7
Physician	120
Physician	11
Office Staff	3.5
Personal-care Worker	98.3
Physician	120
Physician	59.8
Physician	6.6
Nurse	104.3
Physician	55
Physician	2.4
Physician	120
Physician	33.7
Pharmacist	40.8
Physician	36.6
Physician	35.9
Pharmacist	17.2
Pharmacist	6.1
Physician	1.7
Physician	10.9
Physician	4.9
Physician	30.8
Physician	6.4
Physician	2.3
Physician	1
Physician	7.5
Physician	1.5
Physician	120
Physician	56.4
Physician	71.2
Physician	56.3
Pharmacist	13.3
Physician	120
Physician	120
Physician	11.7
Physician	1.9
Pharmacist	63.4
Physician	1
Pharmacist	75.7
Physician	11.7
Physician	120
Physician	12.3
Physician	6.2
Physician	120
Physician	1.2
Physician	66.3
Nurse	120
Nurse	103.7
Nurse	20.6
Pharmacist	120
Physician	120
Physician	71.7
Physician	7.6
Technician	80.3
Physician	1
Pharmacist	1
Nurse	32.6
Physician	1
Physician	120
Physician	8
Physician	34
Physician	60
Physician	1
Physician	12.6
Physician	69.2
Physician	1
Physician	71.9
Physician	25.2
Physician	92.2
Technician	40.3
Physician	120
Physician	120
Physician	35.4
Physician	1
Physician	74.2
Physician	120
Physician	120
Pharmacist	34.2
Physician	5
Nurse	23.5
Physician	43.5
Physician	10.4
Physician	20.9
Physician	53.6
Physician	1
Physician	1
Physician	2.8
Physician	1
Physician	29.5
Physician	4.1
Physician	6.7
Office Staff	2.4
Physician	72.8
Pharmacist	1
Physician	120
Physician	19.1
Physician	13
Pharmacist	11.5
Pharmacist	97.2
Nurse	1
Pharmacist	1
Pharmacist	120
Physician	1
Physician	1
Pharmacist	1
Office Staff	16.1
Pharmacist	19.5
Pharmacist	1
Nurse	1
Pharmacist	1
Pharmacist	4.5
Pharmacist	33.3
Nurse	1
Pharmacist	10.1
Pharmacist	17.2
Technician	1
Physician	65
Physician	38.6
Physician	69.3
Physician	120
Physician	120
Physician	24
Physician	56.4
Nurse	39
Nurse	50.7
Nurse	10.4
Technician	30
Physician	1
Office Staff	1
Technician	1
Technician	50.7
Office Staff	1
Technician	9
Technician	65.4
Nurse	2.6
Office Staff	1
Office Staff	1
Pharmacist	1
Nurse	1
Nurse	1.6
Office Staff	15.6
Physician	7.2
Office Staff	1
Office Staff	9.3
Office Staff	16.9
Office Staff	56.7
Office Staff	120
Office Staff	21.5
Office Staff	15.6
Physician	99.7
Physician	16.1
Physician	34.2
Physician	3.4
Physician	53.4
Office Staff	14.1
Physician	5.4
Technician	79.4
Technician	120
Physician	1
Personal-care Worker	1
Technician	8.3
Nurse	120
Pharmacist	120
Technician	65.3
Nurse	17.4
Nurse	22.3
Physician	5.2
Physician	120
Physician	23.2
Physician	57
Pharmacist	24.7
Physician	120
Physician	16.5
Personal-care Worker	1
Pharmacist	1
Pharmacist	21.1
Physician	120
Physician	1
Pharmacist	42
Physician	120
Nurse	1
Technician	7.1
Pharmacist	1
Physician	44
Pharmacist	15.5
Physician	120
Physician	1.5
Pharmacist	14.7
Physician	120
Physician	120
Physician	12.5
Pharmacist	37.6
Office Staff	19.7
Nurse	96.2
Technician	120
Physician	79.6
Pharmacist	45.2
Nurse	22.6
Technician	88
Nurse	1
Physician	53
Technician	23.7
Physician	120
Office Staff	6.7
Technician	1
Pharmacist	1
Office Staff	1
Office Staff	12.6
Office Staff	5.6
Pharmacist	119.8
Office Staff	19.5
Pharmacist	112.6
Pharmacist	68.4
Office Staff	69.2
Nurse	23.6
Office Staff	120
Nurse	11.9
Nurse	49.2
Physician	24.8
Nurse	67.8
Physician	18
Physician	3.1
Technician	120
Technician	2.5
Physician	10.8
Technician	10.9
Office Staff	17.6
Physician	78.5
Physician	48.4
Physician	73.9
Technician	1
Technician	1
Physician	55.7
Physician	1
Technician	5.2
Nurse	5.4
Technician	120
Office Staff	43
Physician	1
Physician	1
Physician	1
Nurse	38
Nurse	16.3
Nurse	120
Nurse	1.7
Physician	120
Physician	120
Nurse	11.9
Pharmacist	1
Physician	71.6
Physician	1
Physician	120
Physician	120
Physician	120
Office Staff	1
Technician	120
Pharmacist	67.3
Nurse	1
Nurse	9.3
Office Staff	120
Nurse	2
Nurse	111.1
Office Staff	1
Nurse	15.5
Office Staff	1
Office Staff	120
Office Staff	1
Office Staff	1.3
Physician	120
Physician	120
Nurse	120
Nurse	5.1
Nurse	24.3
Nurse	1
Office Staff	1
Physician	120
Physician	7.5
Physician	14.8
Physician	2
Office Staff	112.5
Personal-care Worker	36.9
Physician	6.9
Physician	1
Nurse	1
Office Staff	4.8
Technician	28.2
Physician	1
Nurse	1.3
Office Staff	4.3
Office Staff	1.9
Technician	20.3
Nurse	9.6
Office Staff	118.7
Office Staff	1
Physician	37.4
Physician	8.1
Physician	44.6
Nurse	1
Physician	37.3
Office Staff	7.9
Office Staff	7.1
Nurse	52.3
Office Staff	120
Nurse	5
Office Staff	40.7
Office Staff	1
Office Staff	7
Office Staff	20.8
Pharmacist	39.8
Pharmacist	120
Physician	48.6
Office Staff	120
Technician	3.5
Nurse	120
Nurse	47.8
Office Staff	25
Office Staff	13.3
Office Staff	35.4
Nurse	24
Physician	4.4
Physician	4.5
Physician	15.4
Pharmacist	12
Pharmacist	1
Pharmacist	10
Pharmacist	11
Pharmacist	49
Physician	10.6
Pharmacist	21.7
Pharmacist	25.7
Technician	120
Pharmacist	8.3
Nurse	120
Pharmacist	15.2
Physician	1
Pharmacist	1
Physician	11.4
Pharmacist	9.7
Office Staff	3.4
Nurse	73.3
